# Supplementary material for: Improvement of muscle strength in a mouse model for congenital myopathy treated with HDAC and DNA methyltransferase inhibitors
Source: eLife. 2022 Mar 3;11:e73718. doi: 10.7554/eLife.73718 (PMC8956288; doi:10.7554/eLife.73718)
Supplement: Figure 1—source data 1. — Each line represents the average grip strength (in grams) per mouse, calculated by averaging five measurements obtained from the same mouse. The graphs show raw data of grip strength before treatment (t = 0; gray symbols) and 10 weeks after treatment (red symbols). N = 7 for vehicle-treated dHT mice and N = 12 TMP289 + 5-Aza-treated dHT mice. [file elife-73718-fig1-data1.zip]

Archive with 1 entries (1 files):
- Figure 1A source file dHT treatment.tif
