# Supplementary material for: Improvement of muscle strength in a mouse model for congenital myopathy treated with HDAC and DNA methyltransferase inhibitors
Source: eLife. 2022 Mar 3;11:e73718. doi: 10.7554/eLife.73718 (PMC8956288; doi:10.7554/eLife.73718)
Supplement: Figure 5—source data 2. — Western blot analysis of RyR1 content in total homogenates of soleus muscle from wild type (WT) and dHT mice treated with vehicle or TMP269 + 5-Aza. Proteins were separated on a 6% SDS-PAGE, blotted overnight onto nitrocellulose. Left panel: images of blot probed with anti-RyR1 Ab used for the quantification analysis shown in the boxplot. Right panel: images of blot probed with anti-MyHC Ab for normalization. WT Vehicle: wild type mouse treated with vehicle; dHT Vehicle: dHT mouse treated with vehicle; dHT TMP + Aza; dHT mouse treated with TMP269 + 5-Aza; unrel sampl: unrelated sample (sample belonging to a mouse line of a different project). [file elife-73718-fig5-data2.zip]

Archive with 1 entries (1 files):
- Figure 5B-source data 2.tiff
