# Supplementary material for: Improvement of muscle strength in a mouse model for congenital myopathy treated with HDAC and DNA methyltransferase inhibitors
Source: eLife. 2022 Mar 3;11:e73718. doi: 10.7554/eLife.73718 (PMC8956288; doi:10.7554/eLife.73718)
Supplement: Appendix 2—figure 2—source data 3. — Wild type (WT) and dHT mice received a daily injection vehicle or 25 mg/kg TMP269+0.05 mg/kg 5-Aza. After 15 weeks of treatment, approximately 200 flexor digitorum brevis (FDBs) fibers per mouse were isolated and resuspended in cracking buffer. Protein extracts were loaded onto a Tris-Tricine gel, blotted onto nitrocellulose, and probed as indicated, with anti-acetyl-Lys antibodies, anti-H3K9acetyl antibodies, and anti-H3 antibodies (loading control). The three panels show the immunoreactive bands (arrows) that were used for the Boxplot analysis of Appendix 2—figure 2. The immunoreactivity of the H3K9acetyl positive band obtained in muscles from vehicle-treated WT mice was set to 100%. [file elife-73718-app2-fig2-data3.zip]

Archive with 1 entries (1 files):
- bbb3b35d-9b52-4c60-9b63-dd7d14b2607d.tif
